# Supplementary material for: Ubiquitin ligase Nedd4 regulates the abundance and toxicity of mutant huntingtin
Source: JCI Insight. 2026 Feb 23;11(4):e181013. doi: 10.1172/jci.insight.181013 (PMC12956003; doi:10.1172/jci.insight.181013)
Supplement: Supporting data values [file jciinsight-11-181013-s047.xlsx]

## Sheet: Figure 1D
	Cortex(Nedd4/Gapdh)	Cerebellum(Nedd4/Gapdh)	Striatum(Nedd4/Gapdh)	Hippocampus(Nedd4/Gapdh)
	1.00549	1.74544	0.900789	1.32955
	0.697369	1.39955	1.01024	1.20654
	1.09645	1.00983	0.821686	0.908194
	1.8589	1.45533	0.804348	1.43638
	0.926418	1.20787	1.03625	0.832391
	1.03972	1.84405	1.01631	0.341366
	1.34211	1.10531	0.631725	1.683

## Sheet: Figure 1F
HA-Ub / Htt
vec	N4	CS
1	1.97	1.19
1	1.75	1.1203
1	2.10696	1.23377
Htt / Tubulin
vec	N4	CS
1	0.550057	1.15534
1	0.655	1.3203
1	0.50121	1.053

## Sheet: Figure 2A
Htt/ Tubulin (2 day)
	vec	N4	CS
	1	0.788612	1.10219
	1	0.675278	1.20405
	1	0.869201	1.57229
	1	0.63728	1.26276
Htt/ Tubulin (3 day)
	vec	N4	CS
	1	0.438422	1.57004
	1	0.432424	1.33989
	1	0.64099	1.27591
	1	0.675963	1.65023

## Sheet: Figure 2B
	Htt / Tubulin
	vec	vec	N4	N4	CS	CS
	0	CHX-6h	0	CHX-6h	0	CHX-6h
	1	0.797851	0.79165	0.431004	1.20541	1.15746
	1	0.742092	0.831898	0.51149	1.12743	1.03011
	1	0.735276	0.824029	0.451706	1.33238	0.935274

## Sheet: Figure 2C
	Htt/ tubulin (2 days)
		scr	N4-35
		1	2.04558
		1	2.14555
		1	1.94558
	Htt/ tubulin (3 days)
		scr	N4-35
		1	1.36248
		1	1.56248
		1	1.61248
	N4 / Tubulin (2 days)
		scr	N4-35
		1	0.23434
		1	0.153423
		1	0.41898
	N4 / Tubulin (3 days)
		scr	N4-35
		1	0.413434
		1	0.253628
		1	0.152143

## Sheet: Figure 2D
	Htt / Tubulin
	time (h)	scr
	0	1	1	1
	6	0.869881	0.969855	0.769881
	12	0.782075	0.882043	0.682075
	24	0.518881	0.658881	0.418881
	Htt / Tubulin
	time (h)	N4-35
	0	1	1	1
	6	1.00721	1.10724	0.943243
	12	1.02093	1.12095	0.920924
	24	1.06812	1.16815	0.968123

## Sheet: Figure 2E
	Htt / Pon S
	scr	N4-34	N4-35
	1	3.36229	5.91547
	1	3.03334	6.01433
	1	2.86222	5.11547

## Sheet: Figure 2F
	Scr(Htt intensity)	N4-35(Htt intensity)
	0.4488	1.9788
	0.2244	2.97585
	0.4692	1.5504
	0.30345	2.56785
	0.30855	1.06845
	1.34385	2.97585
	0.5202	2.2593
	0.20655	1.8207
	0.81345	5.66865
	1.6167	1.20615
	0.3978	0.90015
	0.71145	1.2903
	0.153	0.64515
	1.12455	1.3056
	0.3264	3.14415
	0.663	3.6465
	0.54315	2.31285
	0.3672	1.72125
	0.33405	2.6979
	0.408	2.3715
	0.62475	1.5453
	1.42545	4.20495
	0.7752	0.95115
	0.4335	1.4178
	0.7599	2.55765
	0.34935	4.91895

## Sheet: Figure 3B
Relative aggregate size
	Ex1-72Q +Scr-RNAi	EX1-72Q + Nedd4-RNAi
	1.29295	2.73886
	0.931488	2.64747
	1.1288	2.19414
	1.23418	2.33368
	0.412582	2.48591
average % of cells with aggregatges
	Ex1-72Q +Scr-RNAi	EX1-72Q + Nedd4-RNAi
	6	41
	17	45
	14	74
	4	54
	21	41

## Sheet: Figure 4 (D12)
	blind	HttQ25 36303	HttQ25 34741	HttQ103 36303	HttQ103 34741
		C	L	D	E
		7	7	7	7
		7	7	7	7
		7	7	7	7
		7	7	7	7
		7	7	7	7
		7	7	7	7
		7	7	7	7
		7	7	7	7
		7	7	7	6
		7	7	7	6
		7	7	7	6
		7	7	7	6
			7	7	6
		7	7	7	6
		7	7	7	6
		7	7	7	6
		7	7	7	6
			7	7	6
		7	7	7	6
		7	7	7	6
			7	6	6
		7	7	6	6
		7	7	6	6
		7	7	6	6
		7	7	6	6
		7	7	6	6
		7	7	6	6
		7	7	6	6
		7	7	6	6
		7	7	6	6
		7	7	6	6
			7	6	6
		7	7	6	6
		7	7	6	5
		7	7	6	5
		7	7	6	5
		7	7	6	5
		7	7	6	5
		7	7	6	5
		7	7	6	5
		7	7	6	5
		7	7	6	5
			7	6	5
		7	7	6	5
		7	6	6	5
		7	6	6	5
		7	6	6	5
		7	6	6	5
		7	6	6	5
		7		6	5
		7		5	5
		7		5	5
		7		5	4
				5	4
		7		5	4
		7		5	4
		7		5	3
		7		5	3
		7		5	3
		7		5
		7		5
		7		5
		7		5
		7		5
		7		5
		7		4
				4
		7		3
		7		3
		7
		7
		7
		7
		7
		7
		7
		7
		HttQ25 Ctrl	HttQ25 Nedd4 RNAi	HttQ103 Ctrl	HttQ103 Nedd4 RNAi
	N	70	49	69	59
	Ave	7	6.89796	5.92754	5.52542
	SD	0	0.305839	0.944315	0.988833
	SE	0	0.0436913	0.113682	0.128735
counts	7	70	44	20	8
	6	0	5	30	25
	5	0	0	15	19
	4	0	0	2	4
	3	0	0	2	3
	2	0	0	0	0
	1	0	0	0	0
	0	0	0	0	0
		HttQ25 Ctrl	HttQ25 Nedd4 RNAi	HttQ103 Ctrl	HttQ103 Nedd4 RNAi
percentage	7	1	0.897959	0.289855	0.135593
	6	0	0.102041	0.434783	0.423729
	5	0	0	0.217391	0.322034
	4	0	0	0.0289855	0.0677966
	3	0	0	0.0289855	0.0508475
	2	0	0	0	0
	1	0	0	0	0
	0	0	0	0	0
sum		1	1	1	1

[truncated: 17 more sheets: Figure 4 (D15), Figure 5A, Figure 5B, Figure 5C, Figure  5D, Figure 5E, Figure 5F, Supplemental Figure 1B, Supplemental Figure 2B, Supplemental Figure 4A, Supplemental Figure 4B, Supplemental Figure 5A, Supplemental Figure 5C, Supplemental Figure 6A, Supplemental Figure 6B, Supplemental Figure 8, Supplemental Figure 9]
